# Supplementary material for: Medfly Population Suppression through Augmentative Release of an Introduced Parasitoid in an Irrigated Multi-Fruit Orchard of Central–Western Argentina
Source: Insects. 2023 Apr 16;14(4):387. doi: 10.3390/insects14040387 (PMC10140834; doi:10.3390/insects14040387)
Supplement: Supplementary file 1 [file insects-14-00387-s001.zip]

Archive with 10 entries (10 files):
- File S1_Scheme 1.tiff
- File S10_xmedfly.pdf
- File S2_Scheme 2.tiff
- File S3_Scheme 3.tiff
- File S4_Scheme 4.tiff
- File S5_Scheme 5.tiff
- File S6_Scheme 6.tiff
- File S7_Scheme 7.tiff
- File S8_fullmedfly.pdf
- File S9_medfly R script.pdf
